# Supplementary material for: Diversification of CD1 Molecules Shapes Lipid Antigen Selectivity
Source: Mol Biol Evol. 2021 Feb 2;38(6):2273–84. doi: 10.1093/molbev/msab022 (PMC8136489; doi:10.1093/molbev/msab022)
Supplement: msab022_Supplementary_Data [file msab022_supplementary_data.zip]

Archive with 2 entries (2 files):
- MBE_CD1_SuppData.pdf
- MBE_CD1_SuppFigs.pdf
